# Supplementary material for: Impact of a teat disinfectant based on Lactococcus cremoris on the cow milk proteome
Source: BMC Vet Res. 2024 Oct 3;20:447. doi: 10.1186/s12917-024-04014-x (PMC11448288; doi:10.1186/s12917-024-04014-x)
Supplement: Supplementary file 1 — Supplementary Material 1 [file 12917_2024_4014_MOESM1_ESM.xlsx]

## Sheet: List of the tables
List of the Tables
Table 1) Proteins that were unique and increased in healthy animals of the Lactococcus (L) disinfectant group at the beginning of the study (T0).
Table 2) Proteins that were unique in healthy animals of the chlorhexidine disinfectant group (C) or decreased in the Lactococcus (L) disinfectant group at the beginning of the study (T0).
Table 3) Proteins that were unique and increased in healthy animals of the Lactococcus (L) disinfectant group at the end of the study (TF).
Table 4) Proteins that were unique in healthy animals of the chlorhexidine disinfectant group (C) or decreased in the Lactococcus (L) disinfectant group at the end of the study (TF).
Table 5) Proteins that were unique and increased in mastitic animals of the Lactococcus (L) disinfectant group at the beginning of the study (T0).
Table 6) Proteins that were unique in mastitic animals of the chlorhexidine disinfectant group (C) or decreased in the Lactococcus (L) disinfectant group at the beginning of the study (T0).
Table 7) Proteins that were unique and increased in mastitic animals of the Lactococcus (L) disinfectant group at the of the study (TF).
Table8) Proteins that were unique in mastitic animals of the chlorhexidine disinfectant group (C) or decreased in the Lactococcus (L) disinfectant group at the of the study (TF).
Table 9) Enrichment analysis by STRING of the proteins observed at the beginning of the study (T0) in low-SCC milk from the conventional iodophor-based disinfectant (LSCC-C) group.
Table 10) Enrichment analysis by STRING of the proteins observed at the beginning of the study (T0) in low-SCC milk from the Lactococcus-based disinfectant (LSCC-L) group.
Table 11) Enrichment analysis by STRING of the proteins observed at the end of the study (TF) in low-SCC milk from the conventional iodophor-based disinfectant (LSCC-C) group.
Table 12) Enrichment analysis by STRING of the proteins observed at the end of the study (TF) in low-SCC milk from the Lactococcus-based disinfectant (LSCC-L) group.
Table 13) Enrichment analysis by STRING of the proteins observed at the beginning of the study (T0) in high-SCC milk from the conventional iodophor-based disinfectant (HSCC-C) group.
Table 14) Enrichment analysis by STRING of the proteins observed at the beginning of the study (T0) in high-SCC milk from the Lactococcus-based disinfectant (HSCC-L) group.
Table 15) Enrichment analysis by STRING of the proteins observed observed at the end of the study (TF) in high-SCC milk from the conventional iodophor-based disinfectant (HSCC-C) group.
Table 16) Enrichment analysis by STRING of the proteins observed at the end of the study (TF) in high-SCC milk from the Lactococcus-based disinfectant (HSCC-L) group.

## Sheet: 1.LSCC-L T0
Student's T-test Difference LSCC-T-T0_LSCC-C-T0	Razor + unique peptides	MS/MS count	Protein IDs	Majority protein IDs	Gene name	Protein name
2.10075	8	413	O02853;A0A3Q1MGM5	O02853;A0A3Q1MGM5	PTGDS	Prostaglandin-H2 D-isomerase
1.6878	5	142	G3X701;A0A3Q1NJC3	G3X701	LOC100300091	Lipocln_cytosolic_FA-bd_dom domain-containing protein
1.19718	10	78	E1BGX8;F1MI35	E1BGX8	HHIPL2	HHIP like 2
1.16566	4	30	G8JKW7;CON__A2I7N1;A2I7N1;Q3ZEJ6;G3N1U4;CON__A2I7N0;A2I7N0;A2I7N2;A0A452DJA9;A6QPQ2	G8JKW7	SERPINA3	Serpin A3-7
1.1258	8	104	P50291	P50291	FST	Follistatin
1.11266	1	89	F1MC39;A0A3Q1MJV3;G3X6R3	F1MC39;A0A3Q1MJV3;G3X6R3	STAG1;STAG2	Stromal antigen 1
0.66417	10	216	Q27968;F1N036;A0A3Q1MFB6	Q27968;F1N036;A0A3Q1MFB6	DNAJC3	DnaJ homolog subfamily C member 3
0.653137	9	119	P80311;Q08E11	P80311	PPIB	Peptidyl-prolyl cis-trans isomerase B
0.595078	4	129	Q58DH9;Q1RMM9	Q58DH9;Q1RMM9	NAGA	Alpha-N-acetylgalactosaminidase
0.583905	6	81	F1MU34	F1MU34	ERAP1	Aminopeptidase
0.578889	4	17	F6R4N7	F6R4N7	SOD3	Superoxide dismutase [Cu-Zn]
Unique to LSCC-L T0	17	36	F1N647;A0A3Q1MPB3;A0A3Q1LVA9;Q71SP7	F1N647;A0A3Q1MPB3;A0A3Q1LVA9;Q71SP7	FASN	[Acyl-carrier-protein] S-acetyltransferase;[Acyl-carrier-protein] S-malonyltransferase;3-hydroxyacyl-[acyl-carrier-protein] dehydratase;3-oxoacyl-[acyl-carrier-protein] reductase;3-oxoacyl-[acyl-carrier-protein] synthase;Enoyl-[acyl-carrier-protein] reductase;Fatty acid synthase;Oleoyl-[acyl-carrier-protein] hydrolase
Unique to LSCC-L T0	5	54	A0A3Q1N1S7;A6QP79	A0A3Q1N1S7;A6QP79	COLEC12	Collectin-12
Unique to LSCC-L T0	4	17	A6QLZ7;A0A3Q1MC95	A6QLZ7;A0A3Q1MC95	CRISPLD2	Cysteine-rich secretory protein LCCL domain-containing 2
Unique to LSCC-L T0	2	8	A0A3Q1NG91;Q9N0V4;F6Q751;F1MUX5;E1BH17;A0A3Q1MQV0;A0A3Q1LFR2;A0A3Q1LY34;A4IFG0;A0A3Q1MJD4;Q2KIV8;A0A3Q1LSN6	A0A3Q1NG91;Q9N0V4;F6Q751;F1MUX5;E1BH17;A0A3Q1MQV0;A0A3Q1LFR2;A0A3Q1LY34;A4IFG0;A0A3Q1MJD4;Q2KIV8;A0A3Q1LSN6	GSTM1;GSTM2;GSTM3;LOC100295687	Glutathione S-transferase Mu 1
Unique to LSCC-L T0	1	2	F1MTV1	F1MTV1	SPAM1	Hyaluronidase
Unique to LSCC-L T0	1	3	A6QLE5	A6QLE5	NLRP3	NACHT, LRR and PYD domains-containing protein 3
Unique to LSCC-L T0	2	23	A0A3Q1LMX0;P07514;F1N7T1;A0A3Q1N6T1;A0A3Q1LZ18	A0A3Q1LMX0;P07514;F1N7T1;A0A3Q1N6T1;A0A3Q1LZ18	CYB5R3	NADH-cytochrome b5 reductase 3;NADH-cytochrome b5 reductase 3 membrane-bound form;NADH-cytochrome b5 reductase 3 soluble form
Unique to LSCC-L T0	6	42	G3X7N4;Q3T0P6;A0A3Q1MPQ0	G3X7N4;Q3T0P6	PGK1	Phosphoglycerate kinase;Phosphoglycerate kinase 1
Unique to LSCC-L T0	5	29	P38657;A5D7E8	P38657;A5D7E8	PDIA3	Protein disulfide-isomerase;Protein disulfide-isomerase A3
Unique to LSCC-L T0	2	118	P02638	P02638	S100B	Protein S100-B
Unique to LSCC-L T0	4	32	A5D984	A5D984	PKM2	Pyruvate kinase
Unique to LSCC-L T0	7	55	G3MZ88	G3MZ88	DNAJB9	DnaJ heat shock protein family (Hsp40) member B9
Unique to LSCC-L T0	1	4	A7MBJ0	A7MBJ0	DNAJC16	DnaJ homolog subfamily C member 16
Unique to LSCC-L T0	1	1	E1BPZ7	E1BPZ7	FBXO38	F-box protein 38
Unique to LSCC-L T0	5	53	E1BHY6;A0A3Q1N2T2	E1BHY6;A0A3Q1N2T2	GRN	Granulin
Unique to LSCC-L T0	6	156	G3MZU3	G3MZU3	LOC783399	Lipocln_cytosolic_FA-bd_dom domain-containing protein
Unique to LSCC-L T0	1	19	F1MTK6	F1MTK6	MMP24	Matrix metallopeptidase 24
Unique to LSCC-L T0	1	7	A0A3Q1M761;A0A3Q1LY24;A0A3Q1MIC6;A0A3Q1M793;A0A3Q1MPW6	A0A3Q1M761;A0A3Q1LY24;A0A3Q1MIC6;A0A3Q1M793;A0A3Q1MPW6	PCDH15	Protocadherin related 15
Unique to LSCC-L T0	3	38	A0A3Q1M3A8	A0A3Q1M3A8		Ig-like domain-containing protein
Unique to LSCC-L T0	3	129	A0A3Q1M4H2	A0A3Q1M4H2	ADAM9	ADAM metallopeptidase domain 9
Unique to LSCC-L T0	3	38	A0A3Q1MR54;A0A3Q1NH68;F6R7W8;A0A3Q1MSP1	A0A3Q1MR54;A0A3Q1NH68;F6R7W8	C8G	Complement C8 gamma chain
Unique to LSCC-L T0	1	43	A0A3Q1N2B9	A0A3Q1N2B9		Ig-like domain-containing protein

## Sheet: 2.LSCC-C T0
Student's T-test Difference LSCC-T-T0_LSCC-C-T0	Razor + unique peptides	MS/MS count	Protein IDs	Majority protein IDs	Gene name	Protein name
-3.02653	7	366	A6QPK0;A0A3Q1LYP2	A6QPK0;A0A3Q1LYP2	SCGB2A2	SCGB2A2 protein
-1.72314	3	195	A0JNP2;A0A452DJD0	A0JNP2;A0A452DJD0	SCGB1D	Secretoglobin family 1D member
-1.38552	7	95	P09487	P09487	ALPL	Alkaline phosphatase, tissue-nonspecific isozyme
-0.972455	5	46	Q58CQ9;A0A140T891	Q58CQ9;A0A140T891	VNN1	Pantetheinase
-0.938535	31	3291	Q95114;F1MXX6;G3MYW7	Q95114;F1MXX6;G3MYW7	MFGE8	Lactadherin
-0.827788	3	44	A0A452DIW4;Q3T145	A0A452DIW4;Q3T145	MDH1	Malate dehydrogenase, cytoplasmic
-0.744926	8	213	P31976;A0A3Q1LVC7;Q32LP2;A0A3Q1MS33	P31976;A0A3Q1LVC7	EZR	Ezrin
-0.71152	4	28	A8E654;F1N6W9	A8E654;F1N6W9	COL18A1	COL18A1 protein
-0.710385	7	85	Q5E9F7;Q148F1	Q5E9F7	CFL1	Cofilin-1
-0.67964	13	115	A0A3S5ZPB5;A0A3Q1MCW2;A0A3Q1M5Q6	A0A3S5ZPB5;A0A3Q1MCW2;A0A3Q1M5Q6	ECM1	Extracellular matrix protein 1
-0.675673	16	3422	P80195	P80195	GLYCAM1	Glycosylation-dependent cell adhesion molecule 1
-0.665707	3	137		P62157;A0A3Q1MR28;A0A452DIM7;A0A452DJ55;A0A3Q1M6C6;A0A3Q1LSI9	CALM	Calmodulin
-0.483592	8	218	P13696;A0A3Q1LX99	P13696;A0A3Q1LX99	PEBP1	Hippocampal cholinergic neurostimulating peptide;Phosphatidylethanolamine-binding protein 1
-0.441002	7	74	Q0IIH7;F1N4X7;A0A3Q1NIF0	Q0IIH7;F1N4X7;A0A3Q1NIF0	ST14	Suppressor of tumorigenicity 14 protein homolog
-0.436551	22	1121	A0A140T8A5;Q9XSG3;Q04467	A0A140T8A5;Q9XSG3	IDH1	Isocitrate dehydrogenase [NADP] cytoplasmic
-0.409177	8	122	G5E507;Q76LV1;G3N2V5	G5E507;Q76LV1	HSP90AB1	Heat shock protein HSP 90-beta
-0.394926	21	1322	P60712;A0A3Q1NKP5	P60712	ACTB	Actin, cytoplasmic 1;Actin, cytoplasmic 1, N-terminally processed
Unique to LSCC-C T0	3	19	A0A3Q1M119;P62261;A0A3Q1MP67	A0A3Q1M119;P62261;A0A3Q1MP67	YWHAE	14-3-3 protein epsilon
Unique to LSCC-C T0	3	17	A0A3Q1M6W4;Q3ZC55;A0A3Q1LWS8;A0A3Q1NNJ4	A0A3Q1M6W4;Q3ZC55;A0A3Q1LWS8;A0A3Q1NNJ4	ACTN2	Alpha-actinin-2
Unique to LSCC-C T0	11	331	P22226	P22226	CATHL1	Cathelicidin-1
Unique to LSCC-C T0	7	68	Q0VCX1;F1MJ12;A0A3Q1M7Q5	Q0VCX1;F1MJ12;A0A3Q1M7Q5	C1S	Complement C1s subcomponent;Complement C1s subcomponent heavy chain;Complement C1s subcomponent light chain
Unique to LSCC-C T0	2	61	Q3T0E0	Q3T0E0	ATOX1	Copper transport protein ATOX1
Unique to LSCC-C T0	7	181	P01035;A0A3Q1LR19	P01035;A0A3Q1LR19	CST3	Cystatin-C
Unique to LSCC-C T0	4	18	Q95M18	Q95M18	HSP90B1	Endoplasmin
Unique to LSCC-C T0	2	54	Q3ZC64	Q3ZC64	EFNA1	Ephrin-A1;Ephrin-A1, secreted form
Unique to LSCC-C T0	6	30	A0A3Q1NKH1;F1MF66;Q5E9X0;A0A3Q1M0Y1	A0A3Q1NKH1;F1MF66;Q5E9X0;A0A3Q1M0Y1	GFRA2	GDNF family receptor alpha-2
Unique to LSCC-C T0	6	63	P10096;A0A3Q1M8J9;A0A3Q1LPH5	P10096;A0A3Q1M8J9	GAPDH	Glyceraldehyde-3-phosphate dehydrogenase
Unique to LSCC-C T0	1	1	P68265	P68265	GLTP	Glycolipid transfer protein
Unique to LSCC-C T0	5	11	Q27975;Q27965	Q27975;Q27965	HSPA1A;HSPA1B	Heat shock 70 kDa protein 1A;Heat shock 70 kDa protein 1B
Unique to LSCC-C T0	9	40	A0A3Q1NIJ7;F1N1G1;Q9MYY0	A0A3Q1NIJ7;F1N1G1;Q9MYY0	HPSE	Heparanase;Heparanase 50 kDa subunit;Heparanase 8 kDa subunit
Unique to LSCC-C T0	2	28	Q0VBZ9	Q0VBZ9	MARCKSL1	MARCKS-related protein
Unique to LSCC-C T0	4	18	P16368;F1N430	P16368;F1N430	TIMP2	Metalloproteinase inhibitor 2
Unique to LSCC-C T0	4	15	Q2HJ49	Q2HJ49	MSN	Moesin
Unique to LSCC-C T0	2	8	A0A3Q1MBD4;P85100;A0A452DI97;A0A3Q1M165	A0A3Q1MBD4;P85100;A0A452DI97;A0A3Q1M165	MYL3	Myosin light chain 3
Unique to LSCC-C T0	2	40	Q3SZE5;F1ME15;A0A3Q1N6P5	Q3SZE5;F1ME15;A0A3Q1N6P5	MYL2	Myosin regulatory light chain 2, ventricular/cardiac muscle isoform
Unique to LSCC-C T0	5	71	A0A3Q1LYQ9;Q9BE40;A0A3Q1LMB7;A0A3Q1LKJ5;F1N775;A0A3Q1LVZ9;A0A3Q1MDD2;E1BP87;A0A3Q1LZ74	A0A3Q1LYQ9;Q9BE40;A0A3Q1LMB7;A0A3Q1LKJ5;F1N775;A0A3Q1LVZ9;A0A3Q1MDD2;E1BP87	MYH1;MYH4;MYH8	Myosin-1
Unique to LSCC-C T0	1	7	P12624	P12624	MARCKS	Myristoylated alanine-rich C-kinase substrate
Unique to LSCC-C T0	3	17	A0A3Q1LW10;Q9BGI2;A0A452DI43;A0A3Q1MAI4	A0A3Q1LW10;Q9BGI2;A0A452DI43;A0A3Q1MAI4	PRDX4	Peroxiredoxin-4
Unique to LSCC-C T0	2	19	P01252;Q2LDY9	P01252;Q2LDY9	PTMA	Prothymosin alpha;Prothymosin alpha, N-terminally processed;Thymosin alpha-1
Unique to LSCC-C T0	2	14	Q2KIV1	Q2KIV1	SLC22A9	Solute carrier family 22 member 9
Unique to LSCC-C T0	8	68	A7Z014;Q6B855	A7Z014;Q6B855	TKT	Transketolase
Unique to LSCC-C T0	8	71	Q5E956;A0A452DIX3	Q5E956;A0A452DIX3	TPI1	Triosephosphate isomerase
Unique to LSCC-C T0	5	11	P81947;A0A452DIK7;A0A3Q1M1Z2;A0A452DIH7;P81948;Q2HJB8	P81947;A0A452DIK7	TUBA1B	Tubulin alpha-1B chain
Unique to LSCC-C T0	7	69	F1N6G4;A0A3Q1MSV4;A0A3Q1N4N1;A0A3Q1M8N6	F1N6G4;A0A3Q1MSV4;A0A3Q1N4N1;A0A3Q1M8N6	ABO	ABO, alpha 1-3-N-acetylgalactosaminyltransferase and alpha 1-3-galactosyltransferase
Unique to LSCC-C T0	8	46	F1N102	F1N102	C8B	Complement component 8 subunit beta
Unique to LSCC-C T0	6	22	A0A3Q1NIN4;A0A3Q1N0Y8;F1MD95	A0A3Q1NIN4;A0A3Q1N0Y8;F1MD95	CLSTN1	Calsyntenin 1
Unique to LSCC-C T0	4	14	A0A3Q1LQY1;F1MLR4;A0A3Q1LYX7	A0A3Q1LQY1;F1MLR4;A0A3Q1LYX7	CNTFR	Ciliary neurotrophic factor receptor
Unique to LSCC-C T0	5	54	F1MPP2	F1MPP2	IGFBP7	Insulin like growth factor binding protein 7
Unique to LSCC-C T0	3	31	G5E5T5;A0A3Q1LPI6	G5E5T5;A0A3Q1LPI6	IGHM	Ig-like domain-containing protein
Unique to LSCC-C T0	3	38	G3N148;G3N3Q3	G3N148;G3N3Q3	LOC101905477	Ig-like domain-containing protein
Unique to LSCC-C T0	3	13	E1B805;A0A3Q1M3A4	E1B805;A0A3Q1M3A4	LOC528040	Complement C3
Unique to LSCC-C T0	2	12	F1MMQ6;G3MZH3;A0A3Q1LUB6;F1MHT3;A0A3Q1MKF2	F1MMQ6;G3MZH3;A0A3Q1LUB6;F1MHT3;A0A3Q1MKF2	MYO5A;MYO5B	Myosin VB
Unique to LSCC-C T0	3	12	A0A3Q1MHX8;A0A3Q1MJU0;Q148J4	A0A3Q1MHX8;A0A3Q1MJU0;Q148J4	RAB2A	RAB2A, member RAS onco family
Unique to LSCC-C T0	1	9	E1BKZ9;A0A3Q1MFM8	E1BKZ9;A0A3Q1MFM8	SORT1	Sortilin 1
Unique to LSCC-C T0	1	19	G3MYN5	G3MYN5	TNNI1	Troponin I1, slow skeletal type
Unique to LSCC-C T0	1	7	A0A3Q1NHN6;A0A3Q1MHS6;F1MF33	A0A3Q1NHN6;A0A3Q1MHS6;F1MF33	TTC26	Intraflagellar transport protein 56
Unique to LSCC-C T0	2	29	A0A3Q1LI44	A0A3Q1LI44		Ig-like domain-containing protein
Unique to LSCC-C T0	2	81	A0A3Q1LR40	A0A3Q1LR40	LIPG	Lipoprotein lipase
Unique to LSCC-C T0	1	32	A0A3Q1LYE8	A0A3Q1LYE8	PAEP	Progestagen-associated endometrial protein
Unique to LSCC-C T0	2	51	A0A3Q1MUR2;A0A3Q1M667	A0A3Q1MUR2;A0A3Q1M667		Ig-like domain-containing protein
Unique to LSCC-C T0	1	58	A0A3Q1MI29	A0A3Q1MI29		Ig-like domain-containing protein
Unique to LSCC-C T0	1	78	A0A3Q1MIN7	A0A3Q1MIN7		Ig-like domain-containing protein
Unique to LSCC-C T0	1	158	A0A3Q1NGN2	A0A3Q1NGN2		Transcription factor 12
Unique to LSCC-C T0	2	6	A0A3S5ZPB0	A0A3S5ZPB0	ALDOC	Fructose-bisphosphate aldolase

## Sheet: 3.LSCC-L TF
Student's T-test Difference LSCC-L-TF_LSCC-C-TF	Razor + unique peptides	MS/MS count	Protein IDs	Majority protein IDs	Gene name	Protein name
3.17696	11	331	P22226	P22226	CATHL1	Cathelicidin-1
2.34691	19	358	P30922	P30922	CHI3L1	Chitinase-3-like protein 1
1.95219	8	413	O02853;A0A3Q1MGM5	O02853;A0A3Q1MGM5	PTGDS	Prostaglandin-H2 D-isomerase
1.78763	5	142	G3X701;A0A3Q1NJC3	G3X701	LOC100300091	Lipocln_cytosolic_FA-bd_dom domain-containing protein
1.54478	9	301	P29392	P29392	SPADH1	Spermadhesin-1
1.0267	7	59	G3N342	G3N342	IGHE	N/A
0.80869	12	192	A0A3Q1M3Z5;F1MMR6;P80209	A0A3Q1M3Z5;F1MMR6;P80209	CTSD	Cathepsin D
0.75466	3	12	G3N2D7;A0A3Q1MN72;A0A3Q1MR79	G3N2D7;A0A3Q1MN72;A0A3Q1MR79	IGLL1	Ig-like domain-containing protein
0.716107	10	216	Q27968;F1N036;A0A3Q1MFB6	Q27968;F1N036;A0A3Q1MFB6	DNAJC3	DnaJ homolog subfamily C member 3
0.671138	4	95	P25326	P25326	CTSS	Cathepsin S
0.613407	2	54	Q3ZC64	Q3ZC64	EFNA1	Ephrin-A1;Ephrin-A1, secreted form
0.510421	3	19	Q28193;B0JYR0;A0A3Q1M727	Q28193;B0JYR0;A0A3Q1M727	FURIN	Furin
0.500455	3	203	Q32PA1	Q32PA1	CD59	CD59 glycoprotein
0.469539	10	338	A0A3Q1LKB0;Q2TBI0;F1MNN7	A0A3Q1LKB0;Q2TBI0;F1MNN7	LBP	Lipopolysaccharide-binding protein
0.260057	11	190	G3N2K4;A0A3Q1LJT3;A0A3Q1LL67;E1BDY3	G3N2K4;A0A3Q1LJT3;A0A3Q1LL67;E1BDY3	GLG1	Golgi apparatus protein 1
0.185756	14	1230	Q3ZBZ1;F1MKI5;A0A3Q1N0S0	Q3ZBZ1;F1MKI5;A0A3Q1N0S0	SDF4	45 kDa calcium-binding protein
Unique to LSCC-L TF	8	36	P42916;A0A3Q1LUQ6;P23805;A0A452DJR7	P42916	CL43	Collectin-43
Unique to LSCC-L TF	4	17	A6QLZ7;A0A3Q1MC95	A6QLZ7;A0A3Q1MC95	CRISPLD2	Cysteine-rich secretory protein LCCL domain-containing 2
Unique to LSCC-L TF	3	24	Q863C3;A0A3Q1MJC4	Q863C3;A0A3Q1MJC4	GRP	Gastrin-releasing peptide;Neuromedin-C
Unique to LSCC-L TF	6	63	P10096;A0A3Q1M8J9;A0A3Q1LPH5	P10096;A0A3Q1M8J9	GAPDH	Glyceraldehyde-3-phosphate dehydrogenase
Unique to LSCC-L TF	3	34	Q3ZBX9;A1A4R1;P0C0S9;F2Z4J1;F2Z4G5;E1BH22;A4IFU5;A0A0A0MP90;F1MRN2;A0A3Q1N7K2;A0A3Q1MF62;A0A096LNF2;A0A3Q1MDK7;A0A3Q1N0B0;Q32LA7;P0C0S4;F1MLQ1;A0A0A0MP93;A0A3Q1M0K4;F2Z4I6;A0A3Q1M178	Q3ZBX9;A1A4R1;P0C0S9;F2Z4J1;F2Z4G5;E1BH22;A4IFU5;A0A0A0MP90;F1MRN2;A0A3Q1N7K2;A0A3Q1MF62;A0A096LNF2;A0A3Q1MDK7;A0A3Q1N0B0;Q32LA7;P0C0S4;F1MLQ1;A0A0A0MP93	H2AFJ;H2AFV;H2AFZ;HIST1H2AC;HIST1H2AD;HIST2H2AB;HIST2H2AC;HIST3H2A;LOC524236;LOC614881	Histone H2A;Histone H2A type 1;Histone H2A type 2-C;Histone H2A.J;Histone H2A.V;Histone H2A.Z
Unique to LSCC-L TF	2	28	Q0VBZ9	Q0VBZ9	MARCKSL1	MARCKS-related protein
Unique to LSCC-L TF	4	11	P20414;A0A452DI16	P20414;A0A452DI16	TIMP1	Metalloproteinase inhibitor 1
Unique to LSCC-L TF	4	22	P79121;F6RQF5	P79121;F6RQF5	TIMP3	Metalloproteinase inhibitor 3
Unique to LSCC-L TF	3	17	A0A3Q1LW10;Q9BGI2;A0A452DI43;A0A3Q1MAI4	A0A3Q1LW10;Q9BGI2;A0A452DI43;A0A3Q1MAI4	PRDX4	Peroxiredoxin-4
Unique to LSCC-L TF	2	16	E1BKP6	E1BKP6	CEP250	Centrosomal protein 250
Unique to LSCC-L TF	7	55	G3MZ88	G3MZ88	DNAJB9	DnaJ heat shock protein family (Hsp40) member B9
Unique to LSCC-L TF	1	6	A0A3Q1NBL7;A0A3Q1ME69;A0A3Q1LMU5;E1BB16	A0A3Q1NBL7;A0A3Q1ME69;A0A3Q1LMU5;E1BB16	GCC2	GRIP and coiled-coil domain containing 2
Unique to LSCC-L TF	5	90	E1BLA8	E1BLA8	GOLM1	Golgi membrane protein 1
Unique to LSCC-L TF	5	53	E1BHY6;A0A3Q1N2T2	E1BHY6;A0A3Q1N2T2	GRN	Granulin
Unique to LSCC-L TF	9	23	A0A3Q1LSN0;F1MYX5;A7E3Q8;F1MSB7	A0A3Q1LSN0;F1MYX5	LCP1	Lymphocyte cytosolic protein 1
Unique to LSCC-L TF	3	13	E1B805;A0A3Q1M3A4	E1B805;A0A3Q1M3A4	LOC528040	Complement C3
Unique to LSCC-L TF	2	20	E1BJP1	E1BJP1	ZFP37	Lipocln_cytosolic_FA-bd_dom domain-containing protein
Unique to LSCC-L TF	1	1	A0A3Q1LQY9	A0A3Q1LQY9	TTC37	Tetratricopeptide repeat domain 37
Unique to LSCC-L TF	2	81	A0A3Q1LR40	A0A3Q1LR40	LIPG	Lipoprotein lipase

## Sheet: 4.LSCC-C TF
Student's T-test Difference LSCC-L-TF_LSCC-C-TF	Razor + unique peptides	MS/MS count	Protein IDs	Majority protein IDs	Gene name	Protein name
-2.72824	7	366	A6QPK0;A0A3Q1LYP2	A6QPK0;A0A3Q1LYP2	SCGB2A2	SCGB2A2 protein
-1.5548	3	195	A0JNP2;A0A452DJD0	A0JNP2;A0A452DJD0	SCGB1D	Secretoglobin family 1D member
-1.25698	7	95	P09487	P09487	ALPL	Alkaline phosphatase, tissue-nonspecific isozyme
-0.64155	1	95	F1MBF6;A6QR46;A0A452DHU1;A0A3Q1MBS7;G3X7D3;F1MX39	F1MBF6;A6QR46;A0A452DHU1;A0A3Q1MBS7;G3X7D3;F1MX39	RAB39;RAB42;RAB6A;RAB6B	Ras-related protein Rab-6B
-0.597431	8	1207	F1MX50;A0A3Q1LS20	F1MX50;A0A3Q1LS20	CREG1	Cellular repressor of E1A stimulateds 1
-0.578484	6	50	Q0II59	Q0II59	PDXK	Pyridoxal kinase
-0.526183	9	312	Q3MHP2;Q2TA29;F2Z4D5;A0A452DHW3;A0A3Q1LV61;A0A3Q1M2F8;A0A3Q1M374;A0A3Q1M6P5;Q58DW6	Q3MHP2;Q2TA29;F2Z4D5;A0A452DHW3	RAB11A;RAB11B	Ras-related protein Rab-11A;Ras-related protein Rab-11B
-0.519363	8	218	P13696;A0A3Q1LX99	P13696;A0A3Q1LX99	PEBP1	Hippocampal cholinergic neurostimulating peptide;Phosphatidylethanolamine-binding protein 1
-0.504599	8	120	P55859;A0A452DJA8;G3X8C8	P55859;A0A452DJA8	PNP	Purine nucleoside phosphorylase
-0.470761	18	485	P19120;A0A3Q1LMS5;A0A3Q1M8L6;A7E3Q2;P34933	P19120;A0A3Q1LMS5;A0A3Q1M8L6	HSPA8	Heat shock cognate 71 kDa protein
-0.456911	3	28	Q3ZCL8	Q3ZCL8	SH3BGRL3	SH3 domain-binding glutamic acid-rich-like protein 3
-0.4285	8	213	P31976;A0A3Q1LVC7;Q32LP2;A0A3Q1MS33	P31976;A0A3Q1LVC7	EZR	Ezrin
-0.366309	22	1121	A0A140T8A5;Q9XSG3;Q04467	A0A140T8A5;Q9XSG3	IDH1	Isocitrate dehydrogenase [NADP] cytoplasmic
-0.301672	2	6	A0A3S5ZPB0	A0A3S5ZPB0	ALDOC	Fructose-bisphosphate aldolase
Unique to LSCC-C TF	4	73	Q5EA79	Q5EA79	GALM	Aldose 1-epimerase
Unique to LSCC-C TF	3	6	Q3SX46;G5E5C9	Q3SX46	C1GALT1C1	C1GALT1-specific chaperone 1
Unique to LSCC-C TF	3	21	A0A3Q1LWK7;P04467;A0A3Q1LUQ4	A0A3Q1LWK7;P04467;A0A3Q1LUQ4	CALB1	Calbindin
Unique to LSCC-C TF	1	59	F1MWI1	F1MWI1	N/A	Clusterin
Unique to LSCC-C TF	2	34	A7E3W2	A7E3W2	LGALS3BP	Galectin-3-binding protein
Unique to LSCC-C TF	2	56	A0A3Q1MTB8;Q28034;A0A3Q1MKJ7	A0A3Q1MTB8;Q28034;A0A3Q1MKJ7	PRKCSH	Glucosidase 2 subunit beta
Unique to LSCC-C TF	2	8	A0A3Q1NG91;Q9N0V4;F6Q751;F1MUX5;E1BH17;A0A3Q1MQV0;A0A3Q1LFR2;A0A3Q1LY34;A4IFG0;A0A3Q1MJD4;Q2KIV8;A0A3Q1LSN6	A0A3Q1NG91;Q9N0V4;F6Q751;F1MUX5;E1BH17;A0A3Q1MQV0;A0A3Q1LFR2;A0A3Q1LY34;A4IFG0;A0A3Q1MJD4;Q2KIV8;A0A3Q1LSN6	GSTM1;GSTM2;GSTM3;LOC100295687	Glutathione S-transferase Mu 1
Unique to LSCC-C TF	21	217	A0A3Q1MB98;Q2TBU0;G3X6K8	A0A3Q1MB98;Q2TBU0;G3X6K8	HP	Haptoglobin;Haptoglobin alpha chain;Haptoglobin beta chain
Unique to LSCC-C TF	5	11	Q27975;Q27965	Q27975;Q27965	HSPA1A;HSPA1B	Heat shock 70 kDa protein 1A;Heat shock 70 kDa protein 1B
Unique to LSCC-C TF	3	4	P37980	P37980	PPA1	Inorganic pyrophosphatase
Unique to LSCC-C TF	5	54	A0A452DJ87;Q3MI05	A0A452DJ87;Q3MI05	CTSA	Lysosomal protective protein;Lysosomal protective protein 20 kDa chain;Lysosomal protective protein 32 kDa chain
Unique to LSCC-C TF	2	40	Q3SZE5;F1ME15;A0A3Q1N6P5	Q3SZE5;F1ME15;A0A3Q1N6P5	MYL2	Myosin regulatory light chain 2, ventricular/cardiac muscle isoform
Unique to LSCC-C TF	5	71	A0A3Q1LYQ9;Q9BE40;A0A3Q1LMB7;A0A3Q1LKJ5;F1N775;A0A3Q1LVZ9;A0A3Q1MDD2;E1BP87;A0A3Q1LZ74	A0A3Q1LYQ9;Q9BE40;A0A3Q1LMB7;A0A3Q1LKJ5;F1N775;A0A3Q1LVZ9;A0A3Q1MDD2;E1BP87	MYH1;MYH4;MYH8	Myosin-1
Unique to LSCC-C TF	1	3	A6QLE5	A6QLE5	NLRP3	NACHT, LRR and PYD domains-containing protein 3
Unique to LSCC-C TF	5	46	Q58CQ9;A0A140T891	Q58CQ9;A0A140T891	VNN1	Pantetheinase
Unique to LSCC-C TF	4	32	A5D984	A5D984	PKM2	Pyruvate kinase
Unique to LSCC-C TF	1	42	A0A3Q1MKJ8;Q58DD4;A0A3Q1M3X3;A0A3Q1MQ12	A0A3Q1MKJ8;Q58DD4;A0A3Q1M3X3;A0A3Q1MQ12	SDC2	Syndecan-2
Unique to LSCC-C TF	2	25	O97680	O97680	TXN	Thioredoxin
Unique to LSCC-C TF	8	68	A7Z014;Q6B855	A7Z014;Q6B855	TKT	Transketolase
Unique to LSCC-C TF	7	69	F1N6G4;A0A3Q1MSV4;A0A3Q1N4N1;A0A3Q1M8N6	F1N6G4;A0A3Q1MSV4;A0A3Q1N4N1;A0A3Q1M8N6	ABO	ABO, alpha 1-3-N-acetylgalactosaminyltransferase and alpha 1-3-galactosyltransferase
Unique to LSCC-C TF	4	18	F1N1C7	F1N1C7	AEBP1	AE binding protein 1
Unique to LSCC-C TF	1	48	F1MZQ4;E1BHI7;A0A3Q1M5S5;E1BQ22	F1MZQ4;E1BHI7	BTN1A1	Butyrophilin subfamily 1 member A1
Unique to LSCC-C TF	4	14	A0A3Q1LQY1;F1MLR4;A0A3Q1LYX7	A0A3Q1LQY1;F1MLR4;A0A3Q1LYX7	CNTFR	Ciliary neurotrophic factor receptor
Unique to LSCC-C TF	1	1	A7MBC5	A7MBC5	IARS	Isoleucine--tRNA ligase
Unique to LSCC-C TF	12	91	F1N2D5	F1N2D5	IDS	Iduronate 2-sulfatase
Unique to LSCC-C TF	5	54	F1MPP2	F1MPP2	IGFBP7	Insulin like growth factor binding protein 7
Unique to LSCC-C TF	2	24	Q58DL9	Q58DL9	PLTP	Phospholipid transfer protein
Unique to LSCC-C TF	1	1	Q2HJD9	Q2HJD9	RTP4	Receptor (Chemosensory) transporter protein 4
Unique to LSCC-C TF	1	9	E1BKZ9;A0A3Q1MFM8	E1BKZ9;A0A3Q1MFM8	SORT1	Sortilin 1
Unique to LSCC-C TF	9	90	F1MUP9	F1MUP9	VAT1	Vesicle amine transport 1
Unique to LSCC-C TF	2	50	A0A3Q1LJT1	A0A3Q1LJT1	N/A	Ig-like domain-containing protein
Unique to LSCC-C TF	1	55	A0A3Q1ML26	A0A3Q1ML26	N/A	Ig-like domain-containing protein
Unique to LSCC-C TF	1	158	A0A3Q1NGN2	A0A3Q1NGN2		Transcription factor 12

## Sheet: 5.HSCC-L T0
Student's T-test Difference HSCC-L-T0_HSCC-C-T0	Razor + unique peptides	MS/MS count	Protein IDs	Majority protein IDs	Gene name	Protein name
5.094	26	80	G3X6I0	G3X6I0	FCGBP	Uncharacterized protein
2.766	1	10	Q0VC68;F1MEZ1;A0A3Q1MEH4	Q0VC68;F1MEZ1;A0A3Q1MEH4	SEPT5	Septin-5
1.268	7	44	A0A3Q1M0W4;E1B9H5	A0A3Q1M0W4;E1B9H5	TGFBR3	Transforming growth factor beta receptor 3
1.119	7	181	P01035;A0A3Q1LR19	P01035;A0A3Q1LR19	CST3	Cystatin-C
0.694	4	92	P61585;Q3ZBW5	P61585	RHOA	Transforming protein RhoA
0.692	28	1209	A6QR11;A0A3Q1M977	A6QR11;A0A3Q1M977	NELL2	Protein kinase C-binding protein NELL2
0.679	2	23	F1MKM4;A0A3Q1LXM5;A0A3Q1M967;G3N239	F1MKM4;A0A3Q1LXM5;A0A3Q1M967;G3N239	GPR56	Adhesion G protein-coupled receptor G1
Unique to HSCC-L T0	1	8	F6RPJ3	F6RPJ3	ACD	ACD shelterin complex subunit and telomerase recruitment factor
Unique to HSCC-L T0	3	6	Q3MHL4;A0A3Q1LW27	Q3MHL4;A0A3Q1LW27	AHCY	Adenosylhomocysteinase
Unique to HSCC-L T0	9	194	P21809	P21809	BGN	Biglycan
Unique to HSCC-L T0	3	6	Q3SX46;G5E5C9	Q3SX46	C1GALT1C1	C1GALT1-specific chaperone 1
Unique to HSCC-L T0	1	5	E1B8Q6;P19661	E1B8Q6;P19661	CATHL3	Cathelicidin-3
Unique to HSCC-L T0	4	26	P54228	P54228	CATHL6	Cathelicidin-6
Unique to HSCC-L T0	1	5	P56425	P56425	CATHL7	Cathelicidin-7
Unique to HSCC-L T0	3	146	Q3ZCD0	Q3ZCD0	CD81	CD81 antigen
Unique to HSCC-L T0	1	17	A0A3Q1MT29;G3X7D2	A0A3Q1MT29;G3X7D2	CHI3L1	Chitinase-3-like protein 1
Unique to HSCC-L T0	1	59	F1MWI1	F1MWI1		Clusterin
Unique to HSCC-L T0	2	5	Q2HJ57	Q2HJ57	COTL1	Coactosin-like protein
Unique to HSCC-L T0	8	36	P42916;A0A3Q1LUQ6;P23805;A0A452DJR7	P42916	CL43	Collectin-43
Unique to HSCC-L T0	3	38	A0A3Q1MR54;A0A3Q1NH68;F6R7W8;A0A3Q1MSP1	A0A3Q1MR54;A0A3Q1NH68;F6R7W8	C8G	Complement C8 gamma chain
Unique to HSCC-L T0	1	8	A0A3Q1MRQ2;A0A3Q1ME55	A0A3Q1MRQ2;A0A3Q1ME55	C8G	Complement C8 gamma chain
Unique to HSCC-L T0	4	31	P55052	P55052	FABP5	Fatty acid-binding protein, epidermal
Unique to HSCC-L T0	3	24	Q863C3;A0A3Q1MJC4	Q863C3;A0A3Q1MJC4	GRP	Gastrin-releasing peptide;Neuromedin-C
Unique to HSCC-L T0	10	222	O18836	O18836	MSTN	Growth/differentiation factor 8
Unique to HSCC-L T0	3	6	Q76LV2;A0A452DI85;A0A3Q1MBX2	Q76LV2;A0A452DI85;A0A3Q1MBX2	HSP90AA1	Heat shock protein HSP 90-alpha
Unique to HSCC-L T0	1	26	P33433	P33433	HRG	Histidine-rich glycoprotein
Unique to HSCC-L T0	2	39	Q32S29;Q2M2T1;Q2KII5;P62808;G8JL06;G3N0F3;F2Z4F9;F2Z4E8;E1B8G9;A0A452DJK3;A0A3Q1MEU7;A0A3Q1MBN5;A6QQ28;A0A3Q1MTT3;A0A3Q1MQN3;A0A3Q1M6X1;A0A3Q1M071;A0A3Q1LNX0;G3N0M9;G5E6E8;F1N5F3;F1MUU9;E1BAA6;Q32L48;G5E6I9;G3N3L9;G3MYB1;G3MWH4;E1B7N8;G3N011;G3N080;A0A3Q1M4L6	Q32S29;Q2M2T1;Q2KII5;P62808;G8JL06;G3N0F3;F2Z4F9;F2Z4E8;E1B8G9;A0A452DJK3;A0A3Q1MEU7;A0A3Q1MBN5;A6QQ28;A0A3Q1MTT3;A0A3Q1MQN3;A0A3Q1M6X1;A0A3Q1M071;A0A3Q1LNX0;G3N0M9;G5E6E8;F1N5F3;F1MUU9;E1BAA6;Q32L48;G5E6I9;G3N3L9;G3MYB1;G3MWH4;E1B7N8;G3N011;G3N080;A0A3Q1M4L6	H2B;HIST1H2BB;HIST1H2BI;HIST1H2BK;HIST1H2BN;HIST3H2BB;LOC100295252;LOC101904777;LOC101905567;LOC505903;LOC613363;LOC615183	Histone H2B;Histone H2B type 1;Histone H2B type 1-K;Histone H2B type 1-N
Unique to HSCC-L T0	2	29	A0A3Q1LI44	A0A3Q1LI44		Ig-like domain-containing protein
Unique to HSCC-L T0	3	38	A0A3Q1M3A8	A0A3Q1M3A8		Ig-like domain-containing protein
Unique to HSCC-L T0	1	58	A0A3Q1MI29	A0A3Q1MI29		Ig-like domain-containing protein
Unique to HSCC-L T0	1	43	A0A3Q1N2B9	A0A3Q1N2B9		Ig-like domain-containing protein
Unique to HSCC-L T0	2	6	A0A3Q1LTB0;Q32LG3	A0A3Q1LTB0;Q32LG3	MDH2	Malate dehydrogenase, mitochondrial
Unique to HSCC-L T0	2	28	Q0VBZ9	Q0VBZ9	MARCKSL1	MARCKS-related protein
Unique to HSCC-L T0	5	54	A0A3Q1LW07;A0A3Q1MNG5;A0A3Q1M522;A0A3Q1N570;F1N4W5;F1N4W4;A0A3Q1MGH4;A0A3Q1MT36;A0A3Q1M3Z1;Q6VE48	A0A3Q1LW07;A0A3Q1MNG5;A0A3Q1M522;A0A3Q1N570;F1N4W5;F1N4W4;A0A3Q1MGH4;A0A3Q1MT36;A0A3Q1M3Z1;Q6VE48	CD46	Membrane cofactor protein
Unique to HSCC-L T0	4	11	P20414;A0A452DI16	P20414;A0A452DI16	TIMP1	Metalloproteinase inhibitor 1
Unique to HSCC-L T0	4	15	Q2HJ49	Q2HJ49	MSN	Moesin
Unique to HSCC-L T0	1	7	P12624	P12624	MARCKS	Myristoylated alanine-rich C-kinase substrate
Unique to HSCC-L T0	3	3	A0A3Q1MU17;A0A3Q1MC97;A0A3Q1M685;Q3T074;A0A3Q1M3B5	A0A3Q1MU17;A0A3Q1MC97;A0A3Q1M685;Q3T074;A0A3Q1M3B5	ART3	NAD(P)(+)--arginine ADP-ribosyltransferase
Unique to HSCC-L T0	3	17	A0A3Q1LW10;Q9BGI2;A0A452DI43;A0A3Q1MAI4	A0A3Q1LW10;Q9BGI2;A0A452DI43;A0A3Q1MAI4	PRDX4	Peroxiredoxin-4
Unique to HSCC-L T0	6	42	G3X7N4;Q3T0P6;A0A3Q1MPQ0	G3X7N4;Q3T0P6	PGK1	Phosphoglycerate kinase;Phosphoglycerate kinase 1
Unique to HSCC-L T0	2	7	A0A3Q1M3Q7;Q29RV1;F1MEN8	A0A3Q1M3Q7;Q29RV1;F1MEN8	PDIA4	Protein disulfide-isomerase A4
Unique to HSCC-L T0	2	3	F6QH94;A0A3Q1MRD2	F6QH94;A0A3Q1MRD2	PDIA6	Protein disulfide-isomerase A6
Unique to HSCC-L T0	2	19	P01252;Q2LDY9	P01252;Q2LDY9	PTMA	Prothymosin alpha;Prothymosin alpha, N-terminally processed;Thymosin alpha-1
Unique to HSCC-L T0	1	95	F1MBF6;A6QR46;A0A452DHU1;A0A3Q1MBS7;G3X7D3;F1MX39	F1MBF6;A6QR46;A0A452DHU1;A0A3Q1MBS7;G3X7D3;F1MX39	RAB39;RAB42;RAB6A;RAB6B	Ras-related protein Rab-6B
Unique to HSCC-L T0	2	5	Q1LZE9	Q1LZE9	PRSS23	Serine protease 23
Unique to HSCC-L T0	4	15	A0A3Q1M3H8	A0A3Q1M3H8	SAA3	Serum amyloid A protein
Unique to HSCC-L T0	1	42	A0A3Q1MKJ8;Q58DD4;A0A3Q1M3X3;A0A3Q1MQ12	A0A3Q1MKJ8;Q58DD4;A0A3Q1M3X3;A0A3Q1MQ12	SDC2	Syndecan-2
Unique to HSCC-L T0	5	40	P21214;A0A3Q1M2Z5	P21214;A0A3Q1M2Z5	TGFB2	Transforming growth factor beta-2
Unique to HSCC-L T0	1	158	A0A3Q1NGN2	A0A3Q1NGN2		Uncharacterized protein
Unique to HSCC-L T0	6	15	P48616	P48616	VIM	Vimentin
Unique to HSCC-L T0	5	53	E1BHY6;A0A3Q1N2T2	E1BHY6;A0A3Q1N2T2	GRN	Granulin
Unique to HSCC-L T0	3	31	F1MKS5	F1MKS5	HRG	Histidine-rich glycoprotein
Unique to HSCC-L T0	9	23	A0A3Q1LSN0;F1MYX5;A7E3Q8;F1MSB7	A0A3Q1LSN0;F1MYX5	LCP1	Lymphocyte cytosolic protein 1
Unique to HSCC-L T0	5	44	G3MZ19	G3MZ19	LOC100295741	Jacalin-type lectin domain-containing protein
Unique to HSCC-L T0	5	142	G3X701;A0A3Q1NJC3	G3X701	LOC100300091	Lipocln_cytosolic_FA-bd_dom domain-containing protein
Unique to HSCC-L T0	2	11	G3MXC4;A5PKJ8	G3MXC4;A5PKJ8	PCDHGA5;PCDHGA8	Protocadherin gamma subfamily A, 5
Unique to HSCC-L T0	4	19	A0A3Q1MAQ8;F1MUB9	A0A3Q1MAQ8;F1MUB9	PRSS8	Serine protease 8
Unique to HSCC-L T0	4	30	G8JKW7;CON__A2I7N1;A2I7N1;Q3ZEJ6;G3N1U4;CON__A2I7N0;A2I7N0;A2I7N2;A0A452DJA9;A6QPQ2	G8JKW7	SERPINA3	Serpin A3-7

## Sheet: 6.HSCC-C T0
Student's T-test Difference HSCC-L-T0_HSCC-C-T0	Razor + unique peptides	MS/MS count	Protein IDs	Majority protein IDs	Gene name	Protein name
-4.2886	1	1	F1MPC8	F1MPC8	KIAA1919	Major facilitator superfamily domain containing 4B
-1.70495	9	118	Q05927;A0A3Q1MCG3	Q05927;A0A3Q1MCG3	NT5E	5'+nucleotidase
-1.11282	3	109	Q3T0Q4;P52175;P52174	Q3T0Q4;P52175;P52174	NME1+1;NME1+2;NME2	Nucleoside diphosphate kinase A 1;Nucleoside diphosphate kinase A 2;Nucleoside diphosphate kinase B
-0.96981	17	496	Q4GZT4;B2D1N9	Q4GZT4;B2D1N9	ABCG2	ATP+binding cassette sub+family G member 2
-0.809783	4	73	Q5EA79	Q5EA79	GALM	Aldose 1+epimerase
-0.703439	9	312	Q3MHP2;Q2TA29;F2Z4D5;A0A452DHW3;A0A3Q1LV61;A0A3Q1M2F8;A0A3Q1M374;A0A3Q1M6P5;Q58DW6	Q3MHP2;Q2TA29;F2Z4D5;A0A452DHW3	RAB11A;RAB11B	Ras+related protein Rab+11A;Ras+related protein Rab+11B
-0.48175	58	1346	G5E5A8;P07589;G5E5A9;G5E5B0;A0A3Q1NHX9;A0A3Q1M4K6	G5E5A8;P07589;G5E5A9;G5E5B0;A0A3Q1NHX9;A0A3Q1M4K6	FN1	Anastellin;Fibronectin
Unique to HSCC-C T0	1	19	P39873;P00669	P39873;P00669	BRN;SRN	Brain ribonuclease;Seminal ribonuclease
Unique to HSCC-C T0	1	48	F1MZQ4;E1BHI7;A0A3Q1M5S5;E1BQ22	F1MZQ4;E1BHI7	BTN1A1	Butyrophilin subfamily 1 member A1
Unique to HSCC-C T0	3	12	E1BKH6	E1BKH6	EFCAB14	EF+hand calcium binding domain 14
Unique to HSCC-C T0	2	6	A0A3S5ZPB0	A0A3S5ZPB0	ALDOC	Fructose+bisphosphate aldolase
Unique to HSCC-C T0	2	8	A0A3Q1NG91;Q9N0V4;F6Q751;F1MUX5;E1BH17;A0A3Q1MQV0;A0A3Q1LFR2;A0A3Q1LY34;A4IFG0;A0A3Q1MJD4;Q2KIV8;A0A3Q1LSN6	A0A3Q1NG91;Q9N0V4;F6Q751;F1MUX5;E1BH17;A0A3Q1MQV0;A0A3Q1LFR2;A0A3Q1LY34;A4IFG0;A0A3Q1MJD4;Q2KIV8;A0A3Q1LSN6	GSTM1;GSTM2;GSTM3;LOC100295687	Glutathione S+transferase Mu 1
Unique to HSCC-C T0	4	13	A0A3Q1NF78;G3X745;A0A452DIL6;A0A3Q1LZ29	A0A3Q1NF78;G3X745;A0A452DIL6;A0A3Q1LZ29	GPC1	Glypican+1;Secreted glypican+1
Unique to HSCC-C T0	9	40	A0A3Q1NIJ7;F1N1G1;Q9MYY0	A0A3Q1NIJ7;F1N1G1;Q9MYY0	HPSE	Heparanase;Heparanase 50 kDa subunit;Heparanase 8 kDa subunit
Unique to HSCC-C T0	1	7	A0A3Q1M5X3;E1BGA4	A0A3Q1M5X3;E1BGA4	ASH1L	Histone+lysine N+methyltransferase
Unique to HSCC-C T0	2	81	A0A3Q1LR40	A0A3Q1LR40	LIPG	Lipoprotein lipase
Unique to HSCC-C T0	3	117	P80177;A0A3Q1MT60	P80177;A0A3Q1MT60	MIF	Macrophage migration inhibitory factor
Unique to HSCC-C T0	5	46	Q58CQ9;A0A140T891	Q58CQ9;A0A140T891	VNN1	Pantetheinase
Unique to HSCC-C T0	1	5	Q3T0W4	Q3T0W4	PPP1R7	Protein phosphatase 1 regulatory subunit 7
Unique to HSCC-C T0	1	7	A0A3Q1M761;A0A3Q1LY24;A0A3Q1MIC6;A0A3Q1M793;A0A3Q1MPW6	A0A3Q1M761;A0A3Q1LY24;A0A3Q1MIC6;A0A3Q1M793;A0A3Q1MPW6	PCDH15	Protocadherin related 15
Unique to HSCC-C T0	5	18	Q2KIY5;F1MIH9;A0A3Q1N1J5	Q2KIY5;F1MIH9;A0A3Q1N1J5	PLBD2	Putative phospholipase B+like 2
Unique to HSCC-C T0	4	21	A0A3Q1MFJ3;Q2KJ32;A0A3Q1N308	A0A3Q1MFJ3;Q2KJ32;A0A3Q1N308	SELENBP1	Selenium+binding protein 1
Unique to HSCC-C T0	2	8	Q1JPD9	Q1JPD9	GPRC5B	G protein+coupled receptor class C group 5 member B
Unique to HSCC-C T0	1	38	A0A3Q1LMN7;G3N1T2;A0A3Q1MT31;A0A3Q1NDU7;F1MIC3	A0A3Q1LMN7;G3N1T2;A0A3Q1MT31;A0A3Q1NDU7;F1MIC3	GSK3B;LOC101902556	Glycogen synthase kinase+3 beta
Unique to HSCC-C T0	3	31	G5E5T5;A0A3Q1LPI6	G5E5T5;A0A3Q1LPI6	IGHM	N/A
Unique to HSCC-C T0	1	100	A0A3Q1MGB2;A0A3Q1N1F4;A0A3Q1LRB2;E1BBW2	A0A3Q1MGB2;A0A3Q1N1F4;A0A3Q1LRB2;E1BBW2	KIAA1407	Coiled+coil domain containing 191
Unique to HSCC-C T0	2	92	G5E5V1;A0A3Q1LFV7;G5E5H2	G5E5V1;A0A3Q1LFV7;G5E5H2	LOC100297594	Ig+like domain+containing protein
Unique to HSCC-C T0	1	1	A0A3Q1LMR5;G3N1R8	A0A3Q1LMR5;G3N1R8	LOC519202	N/A
Unique to HSCC-C T0	1	143	G3N2J5	G3N2J5	LOC616267	IQ motif containing with AAA domain 1 like
Unique to HSCC-C T0	1	1	F1MH06;A0A3Q1LPF2	F1MH06;A0A3Q1LPF2	MAP3K3	Mitogen+activated protein kinase kinase kinase 3
Unique to HSCC-C T0	1	85	A7MB18	A7MB18	NTN4	NTN4 protein
Unique to HSCC-C T0	1	74	Q6QRN7	Q6QRN7	RECS1	PP1201 protein
Unique to HSCC-C T0	1	2	F1MWG7;A0A3Q1NE67	F1MWG7;A0A3Q1NE67	TP53BP2	Tumor protein p53 binding protein 2
Unique to HSCC-C T0	3	65	E1BIF6	E1BIF6	VPS13D	Vacuolar protein sorting 13 homolog D
Unique to HSCC-C T0	1	4	F1MVW4;A0A3S5ZP39	F1MVW4;A0A3S5ZP39	XPO4	Exportin 4

## Sheet: 7.HSCC-L TF
Student's T-test Difference HSCC-L-TF_HSCC-C-TF	Razor + unique peptides	MS/MS count	Protein IDs	Majority protein IDs	Gene name	Protein name
3.37857	9	194	P21809	P21809	BGN	Biglycan
2.9489	5	142	G3X701;A0A3Q1NJC3	G3X701	LOC100300091	Lipocln_cytosolic_FA-bd_dom domain-containing protein
2.59336	10	150	F1N1Z8	F1N1Z8	LOC100847119	N/A
1.87839	6	218	A0A3Q1M5X4	A0A3Q1M5X4	M-SAA3.2	Serum amyloid A protein
1.58599	3	24	Q863C3;A0A3Q1MJC4	Q863C3;A0A3Q1MJC4	GRP	Gastrin-releasing peptide;Neuromedin-C
1.4209	1	69	P19035	P19035	APOC3	Apolipoprotein C-III
1.33575	3	28	Q3ZCL8	Q3ZCL8	SH3BGRL3	SH3 domain-binding glutamic acid-rich-like protein 3
1.21661	7	23	E1B9F6;P68103;Q32PH8	E1B9F6;P68103	EEF1A1	Elongation factor 1-alpha
1.21321	17	234	Q9XSJ4;F1MB08;A0A3Q1MXQ0;A0A3Q1LGA6;A0A3Q1LMT0;Q3ZC09;A0A452DI31;A0A3Q1M0V5;A0A3Q1MIY8;A6QR19	Q9XSJ4;F1MB08;A0A3Q1MXQ0;A0A3Q1LGA6	ENO1	Alpha-enolase
1.12737	4	24	Q3SZ62;A0A3Q1MLW8;Q32KV0;F1N2F2	Q3SZ62;A0A3Q1MLW8	PGAM1	Phosphoglycerate mutase 1
1.03219	90	11413	P24627	P24627	LTF	Lactoferricin-B;Lactotransferrin
0.851073	7	44	A0A3Q1M0W4;E1B9H5	A0A3Q1M0W4;E1B9H5	TGFBR3	Transforming growth factor beta receptor 3
0.809471	8	1019	P01888;A0A3Q1MU93	P01888;A0A3Q1MU93	B2M	Beta-2-microglobulin
0.708379	5	40	P21214;A0A3Q1M2Z5	P21214;A0A3Q1M2Z5	TGFB2	Transforming growth factor beta-2
0.603622	2	61	Q3T0E0	Q3T0E0	ATOX1	Copper transport protein ATOX1
0.586142	2	54	Q3ZC64	Q3ZC64	EFNA1	Ephrin-A1;Ephrin-A1, secreted form
0.507448	7	385	Q3ZCL0	Q3ZCL0	CRISP3	Cysteine-rich secretory protein 2
0.336061	4	92	P61585;Q3ZBW5	P61585	RHOA	Transforming protein RhoA
Unique to HSCC-L TF	17	36	F1N647;A0A3Q1MPB3;A0A3Q1LVA9;Q71SP7	F1N647;A0A3Q1MPB3;A0A3Q1LVA9;Q71SP7	FASN	[Acyl-carrier-protein] S-acetyltransferase;[Acyl-carrier-protein] S-malonyltransferase;3-hydroxyacyl-[acyl-carrier-protein] dehydratase;3-oxoacyl-[acyl-carrier-protein] reductase;3-oxoacyl-[acyl-carrier-protein] synthase;Enoyl-[acyl-carrier-protein] reductase;Fatty acid synthase;Oleoyl-[acyl-carrier-protein] hydrolase
Unique to HSCC-L TF	3	12	P68250;A0A140T894;P68252;A7Z057	P68250;A0A140T894;P68252;A7Z057	YWHAB;YWHAG	14-3-3 protein beta/alpha;14-3-3 protein beta/alpha, N-terminally processed;14-3-3 protein gamma;14-3-3 protein gamma, N-terminally processed
Unique to HSCC-L TF	7	155	P68138;Q3ZC07;G8JKX4;P62739;A0A452DJE4;Q5E9B5;A0A3Q1M558	P68138;Q3ZC07;G8JKX4;P62739;A0A452DJE4;Q5E9B5;A0A3Q1M558	ACTA1;ACTA2;ACTC1;ACTG2	Actin, alpha cardiac muscle 1;Actin, alpha skeletal muscle;Actin, aortic smooth muscle;Actin, gamma-enteric smooth muscle
Unique to HSCC-L TF	3	6	Q3MHL4;A0A3Q1LW27	Q3MHL4;A0A3Q1LW27	AHCY	Adenosylhomocysteinase
Unique to HSCC-L TF	1	5	E1B8Q6;P19661	E1B8Q6;P19661	CATHL3	Cathelicidin-3
Unique to HSCC-L TF	5	97	P33046	P33046	CATHL4	Cathelicidin-4
Unique to HSCC-L TF	4	26	P54228	P54228	CATHL6	Cathelicidin-6
Unique to HSCC-L TF	2	94	A6QNY1	A6QNY1	CD320	CD320 antigen
Unique to HSCC-L TF	3	146	Q3ZCD0	Q3ZCD0	CD81	CD81 antigen
Unique to HSCC-L TF	1	59	F1MWI1	F1MWI1	N/A	Clusterin
Unique to HSCC-L TF	2	5	Q2HJ57	Q2HJ57	COTL1	Coactosin-like protein
Unique to HSCC-L TF	4	17	A6QLZ7;A0A3Q1MC95	A6QLZ7;A0A3Q1MC95	CRISPLD2	Cysteine-rich secretory protein LCCL domain-containing 2
Unique to HSCC-L TF	4	18	Q95M18	Q95M18	HSP90B1	Endoplasmin
Unique to HSCC-L TF	3	18	P48035;F1MHQ4	P48035;F1MHQ4	FABP4	Fatty acid-binding protein, adipocyte
Unique to HSCC-L TF	5	56	P62326;A0A3Q1LXR1;G8JKY5;A0A3Q1MS48;A0A3Q1MJ46;A0A0A0MPA1	P62326;A0A3Q1LXR1;G8JKY5;A0A3Q1MS48;A0A3Q1MJ46	TMSB4;TMSB4X	Hematopoietic system regulatory peptide;Thymosin beta-4
Unique to HSCC-L TF	1	26	P33433	P33433	HRG	Histidine-rich glycoprotein
Unique to HSCC-L TF	2	6	P02253;A0A452DIF5;A5PK20;G3N131;G3MWV5;A7MAZ5	P02253;A0A452DIF5;A5PK20;G3N131;G3MWV5;A7MAZ5	HIST1H1A;HIST1H1C;HIST1H1D;HIST1H1E	Histone H1.1;Histone H1.2;Histone H1.3
Unique to HSCC-L TF	4	22	P79121;F6RQF5	P79121;F6RQF5	TIMP3	Metalloproteinase inhibitor 3
Unique to HSCC-L TF	1	7	P12624	P12624	MARCKS	Myristoylated alanine-rich C-kinase substrate
Unique to HSCC-L TF	4	53	Q58CS8;A0A3Q1MMU4	Q58CS8	GNPTG	N-acetylglucosamine-1-phosphotransferase subunit gamma
Unique to HSCC-L TF	5	15	Q8SPP7;A0A3Q1LPB6	Q8SPP7	PGLYRP1	Peptidoglycan recognition protein 1
Unique to HSCC-L TF	2	7	A0A3Q1M3Q7;Q29RV1;F1MEN8	A0A3Q1M3Q7;Q29RV1;F1MEN8	PDIA4	Protein disulfide-isomerase A4
Unique to HSCC-L TF	3	12	A0A3Q1MA06;F1MS38;Q3SYX0;A0A3Q1M9W0;A0A3Q1LW82	A0A3Q1MA06;F1MS38;Q3SYX0;A0A3Q1M9W0;A0A3Q1LW82	NDRG1	Protein NDRG1
Unique to HSCC-L TF	5	18	Q2KIY5;F1MIH9;A0A3Q1N1J5	Q2KIY5;F1MIH9;A0A3Q1N1J5	PLBD2	Putative phospholipase B-like 2
Unique to HSCC-L TF	4	32	A5D984	A5D984	PKM2	Pyruvate kinase
Unique to HSCC-L TF	1	95	F1MBF6;A6QR46;A0A452DHU1;A0A3Q1MBS7;G3X7D3;F1MX39	F1MBF6;A6QR46;A0A452DHU1;A0A3Q1MBS7;G3X7D3;F1MX39	RAB39;RAB42;RAB6A;RAB6B	Ras-related protein Rab-6B
Unique to HSCC-L TF	2	5	Q1LZE9	Q1LZE9	PRSS23	Serine protease 23
Unique to HSCC-L TF	6	15	P48616	P48616	VIM	Vimentin
Unique to HSCC-L TF	1	2	E1B8Z9	E1B8Z9	C11orf85	Membrane anchored junction protein
Unique to HSCC-L TF	1	17	A0A3Q1MT29;G3X7D2	A0A3Q1MT29;G3X7D2	CHI3L1	Chitinase-3-like protein 1
Unique to HSCC-L TF	17	378	A0A3Q1LN98;F1MFI4	A0A3Q1LN98;F1MFI4	CRTAC1	Cartilage acidic protein 1
Unique to HSCC-L TF	4	7	A0A3Q1M5K5;A6QL81	A0A3Q1M5K5;A6QL81	DKK3	Dickkopf WNT signaling pathway inhibitor 3
Unique to HSCC-L TF	6	81	F1MU34	F1MU34	ERAP1	Aminopeptidase
Unique to HSCC-L TF	2	8	A0A3Q1LJK4;E1BEB4	A0A3Q1LJK4;E1BEB4	FBLN2	Fibulin 2
Unique to HSCC-L TF	5	90	E1BLA8	E1BLA8	GOLM1	Golgi membrane protein 1
Unique to HSCC-L TF	3	31	F1MKS5	F1MKS5	HRG	Histidine-rich glycoprotein
Unique to HSCC-L TF	7	59	G3N342	G3N342	IGHE	Ig-like domain-containing protein
Unique to HSCC-L TF	5	44	G3MZ19	G3MZ19	LOC100295741	Jacalin-type lectin domain-containing protein
Unique to HSCC-L TF	3	20	G3N1H5	G3N1H5	LOC100300806	Ig-like domain-containing protein
Unique to HSCC-L TF	3	13	E1B805;A0A3Q1M3A4	E1B805;A0A3Q1M3A4	LOC528040	Complement C3
Unique to HSCC-L TF	3	12	E1BJW3	E1BJW3	MMRN2	Multimerin 2
Unique to HSCC-L TF	2	24	Q58DL9	Q58DL9	PLTP	Phospholipid transfer protein
Unique to HSCC-L TF	5	9	E1BNJ9;A0A3Q1MSJ6	E1BNJ9;A0A3Q1MSJ6	PRSS22	Serine protease 22
Unique to HSCC-L TF	4	19	A0A3Q1MAQ8;F1MUB9	A0A3Q1MAQ8;F1MUB9	PRSS8	Serine protease 8
Unique to HSCC-L TF	2	51	A0A3Q1LRG2;E1BL84	A0A3Q1LRG2	LOC112441458	Cathelicidin 1
Unique to HSCC-L TF	1	7	A0A3Q1M7U7	A0A3Q1M7U7	N/A	C2H2-type domain-containing protein
Unique to HSCC-L TF	1	8	A0A3Q1MRQ2;A0A3Q1ME55	A0A3Q1MRQ2;A0A3Q1ME55	C8G	Complement C8 gamma chain
Unique to HSCC-L TF	1	43	A0A3Q1N2B9	A0A3Q1N2B9	N/A	Ig-like domain-containing protein
Unique to HSCC-L TF	1	158	A0A3Q1NGN2	A0A3Q1NGN2	N/A	Transcription factor 12
Unique to HSCC-L TF	1	8	F6RPJ3	F6RPJ3	ACD	ACD shelterin complex subunit and telomerase recruitment factor

## Sheet: 8.HSCC-C TF
Student's T-test Difference HSCC-L-TF_HSCC-C-TF	Razor + unique peptides	MS/MS count	Protein IDs	Majority protein IDs	Gene name	Protein name
-1.77695	18	1652	P10790;A0A3Q1NDL0;P02690;A0A3Q1M9G9	P10790	FABP3	Fatty acid-binding protein, heart
-1.62165	4	122	A0A3Q1NJB1;F1N076;A0A3Q1LQ81;A0A3Q1MI22;A0A3Q1LR93	A0A3Q1NJB1;F1N076;A0A3Q1LQ81;A0A3Q1MI22	CP	Ceruloplasmin
-1.06301	11	438	A0A3Q1LQU4;F1N7D7;A0A3Q1MDA4;O18738	A0A3Q1LQU4;F1N7D7;A0A3Q1MDA4;O18738	DAG1	Alpha-dystroglycan;Beta-dystroglycan;Dystroglycan
-1.01907	4	21	A0A3Q1MFJ3;Q2KJ32;A0A3Q1N308	A0A3Q1MFJ3;Q2KJ32;A0A3Q1N308	SELENBP1	Selenium-binding protein 1
-1.01545	5	254	A0A3S5ZPJ8;A0A452DK38	A0A3S5ZPJ8;A0A452DK38	CTSL	Procathepsin L
-0.993388	6	305	Q8MI01;A0A3S5ZPG9;E1BGW1	Q8MI01;A0A3S5ZPG9;E1BGW1	MUC15	Mucin-15
-0.932439	21	1538	Q32KV6	Q32KV6	SIL1	Nucleotide exchange factor SIL1
-0.90644	8	287	F1N1D8;Q2TBT6	F1N1D8;Q2TBT6	MINPP1	Multiple inositol polyphosphate phosphatase 1
-0.807498	15	1307	P02702;A0A3Q1M762;Q0VCN9	P02702;A0A3Q1M762	FOLR1	Folate receptor alpha
-0.790493	12	376	P81134;A0A3Q1MUT5	P81134;A0A3Q1MUT5	ATP6AP2	Renin receptor
-0.755909	9	493	Q5DPW9	Q5DPW9	CST6	Cystatin E/M
-0.729513	8	218	P13696;A0A3Q1LX99	P13696;A0A3Q1LX99	PEBP1	Hippocampal cholinergic neurostimulating peptide;Phosphatidylethanolamine-binding protein 1
-0.635033	7	189	A0A3Q1LUG9;F1MKS3	A0A3Q1LUG9	TXNDC5	Thioredoxin domain containing 5
-0.614467	14	1230	Q3ZBZ1;F1MKI5;A0A3Q1N0S0	Q3ZBZ1;F1MKI5;A0A3Q1N0S0	SDF4	45 kDa calcium-binding protein
-0.609747	7	312	P62935;A0A3Q1M9Y7	P62935	PPIA	Peptidyl-prolyl cis-trans isomerase A;Peptidyl-prolyl cis-trans isomerase A, N-terminally processed
-0.608227	2	16	E1BKP6	E1BKP6	CEP250	Centrosomal protein 250
-0.440353	7	145	Q3T000	Q3T000	YKT6	Synaptobrevin homolog YKT6
-0.370904	4	163	E1BKK9	E1BKK9	SELM	Selenoprotein M
Unique to HSCC-C TF	7	95	P09487	P09487	ALPL	Alkaline phosphatase, tissue-nonspecific isozyme
Unique to HSCC-C TF	3	137	P62157;A0A3Q1MR28;A0A452DIM7;A0A452DJ55;A0A3Q1M6C6;A0A3Q1LSI9;F1MLH6	P62157;A0A3Q1MR28;A0A452DIM7;A0A452DJ55;A0A3Q1M6C6;A0A3Q1LSI9	CALM	Calmodulin
Unique to HSCC-C TF	3	19	Q28193;B0JYR0;A0A3Q1M727	Q28193;B0JYR0;A0A3Q1M727	FURIN	Furin
Unique to HSCC-C TF	2	56	A0A3Q1MTB8;Q28034;A0A3Q1MKJ7	A0A3Q1MTB8;Q28034;A0A3Q1MKJ7	PRKCSH	Glucosidase 2 subunit beta
Unique to HSCC-C TF	3	117	P80177;A0A3Q1MT60	P80177;A0A3Q1MT60	MIF	Macrophage migration inhibitory factor
Unique to HSCC-C TF	2	6	A0A3Q1LTB0;Q32LG3	A0A3Q1LTB0;Q32LG3	MDH2	Malate dehydrogenase, mitochondrial
Unique to HSCC-C TF	2	28	Q0VBZ9	Q0VBZ9	MARCKSL1	MARCKS-related protein
Unique to HSCC-C TF	5	46	Q58CQ9;A0A140T891	Q58CQ9;A0A140T891	VNN1	Pantetheinase
Unique to HSCC-C TF	1	42	A0A3Q1MKJ8;Q58DD4;A0A3Q1M3X3;A0A3Q1MQ12	A0A3Q1MKJ8;Q58DD4;A0A3Q1M3X3;A0A3Q1MQ12	SDC2	Syndecan-2
Unique to HSCC-C TF	2	25	O97680	O97680	TXN	Thioredoxin
Unique to HSCC-C TF	2	7	F1N3J3	F1N3J3	AGR2	Anterior gradient 2, protein disulphide isomerase family member
Unique to HSCC-C TF	6	22	A0A3Q1NIN4;A0A3Q1N0Y8;F1MD95	A0A3Q1NIN4;A0A3Q1N0Y8;F1MD95	CLSTN1	Calsyntenin 1
Unique to HSCC-C TF	2	40	A0A3Q1LPX3;E1B8L8	A0A3Q1LPX3;E1B8L8	FCAMR	Fc fragment of IgA and IgM receptor
Unique to HSCC-C TF	2	23	F1MKM4;A0A3Q1LXM5;A0A3Q1M967;G3N239	F1MKM4;A0A3Q1LXM5;A0A3Q1M967;G3N239	GPR56	Adhesion G protein-coupled receptor G1
Unique to HSCC-C TF	6	15	A0A3Q1M930;E1B748;A0A3Q1MBP1;A0A3Q1MJM1	A0A3Q1M930;E1B748;A0A3Q1MBP1;A0A3Q1MJM1	HYOU1	Hypoxia up-regulated 1
Unique to HSCC-C TF	5	54	F1MPP2	F1MPP2	IGFBP7	Insulin like growth factor binding protein 7
Unique to HSCC-C TF	19	156	F1MNT4;A0A3Q1MY30	F1MNT4;A0A3Q1MY30	LAMB1	Laminin subunit beta 1
Unique to HSCC-C TF	8	124	F1MNT5;A0A3Q1M6U9	F1MNT5;A0A3Q1M6U9	MUC20	Mucin 20, cell surface associated
Unique to HSCC-C TF	1	74	Q6QRN7	Q6QRN7	RECS1	PP1201 protein
Unique to HSCC-C TF	4	40	Q08DN1	Q08DN1	TNFRSF21	TNF receptor superfamily member 21
Unique to HSCC-C TF	1	58	A0A3Q1MI29	A0A3Q1MI29	N/A	Ig-like domain-containing protein

## Sheet: 9.STRING for LSCC-C T0
#category	term ID	term description	observed gene count	background gene count	strength	false discovery rate	matching proteins in your network (IDs)	matching proteins in your network (labels)
GO Process	GO:0009888	Tissue development	15	1351	0.64	0.0142	9913.ENSBTAP00000002691,9913.ENSBTAP00000004007,9913.ENSBTAP00000007550,9913.ENSBTAP00000017416,9913.ENSBTAP00000017503,9913.ENSBTAP00000026272,9913.ENSBTAP00000034542,9913.ENSBTAP00000036739,9913.ENSBTAP00000054671,9913.ENSBTAP00000059239,9913.ENSBTAP00000063603,9913.ENSBTAP00000065163,9913.ENSBTAP00000066211,9913.ENSBTAP00000067018,9913.ENSBTAP00000067523	MARCKS,EFNA1,HPSE,ALDOC,MSN,ST14,COL18A1,ACTB,TNNI1,EZR,ECM1,ACTN2,MYL2,MYL3,ALPL
GO Process	GO:0045861	Negative regulation of proteolysis	8	315	1	0.0142	9913.ENSBTAP00000004007,9913.ENSBTAP00000014476,9913.ENSBTAP00000024107,9913.ENSBTAP00000057473,9913.ENSBTAP00000062798,9913.ENSBTAP00000063603,9913.ENSBTAP00000067969,9913.ENSBTAP00000072629	EFNA1,TIMP2,PEBP1,CST3,GAPDH,ECM1,LOC528040,HSP90AB1
GO Process	GO:0048856	Anatomical structure development	25	3894	0.4	0.0142	9913.ENSBTAP00000002691,9913.ENSBTAP00000003013,9913.ENSBTAP00000004007,9913.ENSBTAP00000004272,9913.ENSBTAP00000007550,9913.ENSBTAP00000008107,9913.ENSBTAP00000017416,9913.ENSBTAP00000017503,9913.ENSBTAP00000026272,9913.ENSBTAP00000034542,9913.ENSBTAP00000036739,9913.ENSBTAP00000041851,9913.ENSBTAP00000053267,9913.ENSBTAP00000054671,9913.ENSBTAP00000054896,9913.ENSBTAP00000059239,9913.ENSBTAP000…	MARCKS,HOPX,EFNA1,MFGE8,HPSE,PRDX4,ALDOC,MSN,ST14,COL18A1,ACTB,TTC26,CNTFR,TNNI1,MARCKSL1,EZR,GFRA2,ECM1,ACTN2,MYL2,MYL3,ALPL,SORT1,HSP90AB1,YWHAE
GO Process	GO:0001885	Endothelial cell development	4	40	1.59	0.0155	9913.ENSBTAP00000007550,9913.ENSBTAP00000017503,9913.ENSBTAP00000034542,9913.ENSBTAP00000059239	HPSE,MSN,COL18A1,EZR
GO Process	GO:0006081	Cellular aldehyde metabolic process	4	52	1.48	0.0327	9913.ENSBTAP00000004892,9913.ENSBTAP00000026358,9913.ENSBTAP00000027348,9913.ENSBTAP00000067523	TKT,TPI1,IDH1,ALPL
GO Process	GO:0051346	Negative regulation of hydrolase activity	7	325	0.92	0.0374	9913.ENSBTAP00000014476,9913.ENSBTAP00000024107,9913.ENSBTAP00000057473,9913.ENSBTAP00000062798,9913.ENSBTAP00000063603,9913.ENSBTAP00000067969,9913.ENSBTAP00000069332	TIMP2,PEBP1,CST3,GAPDH,ECM1,LOC528040,SORT1
GO Process	GO:0010466	Negative regulation of peptidase activity	6	244	0.98	0.0475	9913.ENSBTAP00000014476,9913.ENSBTAP00000024107,9913.ENSBTAP00000057473,9913.ENSBTAP00000062798,9913.ENSBTAP00000063603,9913.ENSBTAP00000067969	TIMP2,PEBP1,CST3,GAPDH,ECM1,LOC528040
GO Process	GO:0046166	glyceraldehyde-3-phosphate biosynthetic process	2	2	2.59	0.0475	9913.ENSBTAP00000004892,9913.ENSBTAP00000026358	TKT,TPI1
GO Process	GO:0051239	Regulation of multicellular organismal process	16	2039	0.49	0.0475	9913.ENSBTAP00000003013,9913.ENSBTAP00000004007,9913.ENSBTAP00000007550,9913.ENSBTAP00000008107,9913.ENSBTAP00000020086,9913.ENSBTAP00000028602,9913.ENSBTAP00000043064,9913.ENSBTAP00000054671,9913.ENSBTAP00000057494,9913.ENSBTAP00000059239,9913.ENSBTAP00000062798,9913.ENSBTAP00000063603,9913.ENSBTAP00000066211,9913.ENSBTAP00000067018,9913.ENSBTAP00000067523,9913.ENSBTAP00000072629	HOPX,EFNA1,HPSE,PRDX4,VNN1,CFL1,CLSTN1,TNNI1,LIPG,EZR,GAPDH,ECM1,MYL2,MYL3,ALPL,HSP90AB1
GO Process	GO:0002064	Epithelial cell development	5	152	1.11	0.0499	9913.ENSBTAP00000007550,9913.ENSBTAP00000017503,9913.ENSBTAP00000026272,9913.ENSBTAP00000034542,9913.ENSBTAP00000059239	HPSE,MSN,ST14,COL18A1,EZR
GO Process	GO:0006739	NADP metabolic process	3	29	1.61	0.0499	9913.ENSBTAP00000004892,9913.ENSBTAP00000027348,9913.ENSBTAP00000069808	TKT,IDH1,MDH1
GO Process	GO:0007155	Cell adhesion	9	676	0.72	0.0499	9913.ENSBTAP00000004007,9913.ENSBTAP00000004272,9913.ENSBTAP00000007550,9913.ENSBTAP00000017503,9913.ENSBTAP00000020086,9913.ENSBTAP00000025803,9913.ENSBTAP00000043064,9913.ENSBTAP00000059239,9913.ENSBTAP00000065163	EFNA1,MFGE8,HPSE,MSN,VNN1,IGFBP7,CLSTN1,EZR,ACTN2
GO Process	GO:0022614	Membrane to membrane docking	2	3	2.42	0.0499	9913.ENSBTAP00000017503,9913.ENSBTAP00000059239	MSN,EZR
GO Process	GO:0048731	System development	19	2880	0.41	0.0499	9913.ENSBTAP00000002691,9913.ENSBTAP00000003013,9913.ENSBTAP00000004007,9913.ENSBTAP00000004272,9913.ENSBTAP00000007550,9913.ENSBTAP00000008107,9913.ENSBTAP00000026272,9913.ENSBTAP00000034542,9913.ENSBTAP00000036739,9913.ENSBTAP00000054671,9913.ENSBTAP00000054896,9913.ENSBTAP00000063328,9913.ENSBTAP00000063603,9913.ENSBTAP00000065163,9913.ENSBTAP00000066211,9913.ENSBTAP00000067018,9913.ENSBTAP000…	MARCKS,HOPX,EFNA1,MFGE8,HPSE,PRDX4,ST14,COL18A1,ACTB,TNNI1,MARCKSL1,GFRA2,ECM1,ACTN2,MYL2,MYL3,ALPL,HSP90AB1,YWHAE
GO Process	GO:0051336	Regulation of hydrolase activity	10	870	0.65	0.0499	9913.ENSBTAP00000004007,9913.ENSBTAP00000004364,9913.ENSBTAP00000014476,9913.ENSBTAP00000024107,9913.ENSBTAP00000057473,9913.ENSBTAP00000062798,9913.ENSBTAP00000063603,9913.ENSBTAP00000067969,9913.ENSBTAP00000069332,9913.ENSBTAP00000072629	EFNA1,HSP90B1,TIMP2,PEBP1,CST3,GAPDH,ECM1,LOC528040,SORT1,HSP90AB1
GO Process	GO:0061028	Establishment of endothelial barrier	3	28	1.62	0.0499	9913.ENSBTAP00000007550,9913.ENSBTAP00000017503,9913.ENSBTAP00000059239	HPSE,MSN,EZR
GO Process	GO:0072359	Circulatory system development	9	669	0.72	0.0499	9913.ENSBTAP00000003013,9913.ENSBTAP00000004007,9913.ENSBTAP00000004272,9913.ENSBTAP00000007550,9913.ENSBTAP00000034542,9913.ENSBTAP00000054671,9913.ENSBTAP00000065163,9913.ENSBTAP00000066211,9913.ENSBTAP00000067018	HOPX,EFNA1,MFGE8,HPSE,COL18A1,TNNI1,ACTN2,MYL2,MYL3
GO Function	GO:0008092	Cytoskeletal protein binding	13	877	0.76	0.0011	9913.ENSBTAP00000002691,9913.ENSBTAP00000017416,9913.ENSBTAP00000017503,9913.ENSBTAP00000028602,9913.ENSBTAP00000036739,9913.ENSBTAP00000043064,9913.ENSBTAP00000054896,9913.ENSBTAP00000059239,9913.ENSBTAP00000062798,9913.ENSBTAP00000065163,9913.ENSBTAP00000066211,9913.ENSBTAP00000067018,9913.ENSBTAP00000072629	MARCKS,ALDOC,MSN,CFL1,ACTB,CLSTN1,MARCKSL1,EZR,GAPDH,ACTN2,MYL2,MYL3,HSP90AB1
GO Function	GO:0005515	Protein binding	33	6299	0.31	0.0052	9913.ENSBTAP00000002691,9913.ENSBTAP00000003305,9913.ENSBTAP00000003355,9913.ENSBTAP00000004007,9913.ENSBTAP00000004272,9913.ENSBTAP00000004364,9913.ENSBTAP00000004892,9913.ENSBTAP00000007550,9913.ENSBTAP00000008107,9913.ENSBTAP00000014476,9913.ENSBTAP00000016242,9913.ENSBTAP00000017416,9913.ENSBTAP00000017503,9913.ENSBTAP00000017854,9913.ENSBTAP00000025803,9913.ENSBTAP00000026358,9913.ENSBTAP000…	MARCKS,PTMA,GLTP,EFNA1,MFGE8,HSP90B1,TKT,HPSE,PRDX4,TIMP2,TUBA1B,ALDOC,MSN,GLYCAM1,IGFBP7,TPI1,IDH1,CFL1,ACTB,CLSTN1,CNTFR,MARCKSL1,EZR,PAEP,GAPDH,ECM1,ACTN2,C1S,MYL2,MYL3,SORT1,HSP90AB1,YWHAE
GO Function	GO:0003779	Actin binding	8	391	0.9	0.0097	9913.ENSBTAP00000002691,9913.ENSBTAP00000017503,9913.ENSBTAP00000028602,9913.ENSBTAP00000054896,9913.ENSBTAP00000059239,9913.ENSBTAP00000065163,9913.ENSBTAP00000066211,9913.ENSBTAP00000067018	MARCKS,MSN,CFL1,MARCKSL1,EZR,ACTN2,MYL2,MYL3
GO Function	GO:0042802	Identical protein binding	15	1613	0.56	0.0097	9913.ENSBTAP00000002691,9913.ENSBTAP00000003355,9913.ENSBTAP00000004892,9913.ENSBTAP00000008107,9913.ENSBTAP00000017854,9913.ENSBTAP00000026358,9913.ENSBTAP00000027348,9913.ENSBTAP00000036739,9913.ENSBTAP00000059239,9913.ENSBTAP00000062602,9913.ENSBTAP00000062798,9913.ENSBTAP00000065163,9913.ENSBTAP00000066104,9913.ENSBTAP00000072629,9913.ENSBTAP00000073185	MARCKS,GLTP,TKT,PRDX4,GLYCAM1,TPI1,IDH1,ACTB,EZR,PAEP,GAPDH,ACTN2,C1S,HSP90AB1,YWHAE
GO Component	GO:0005576	Extracellular region	21	2064	0.6	2.8e-05	9913.ENSBTAP00000004007,9913.ENSBTAP00000004272,9913.ENSBTAP00000007550,9913.ENSBTAP00000014476,9913.ENSBTAP00000025803,9913.ENSBTAP00000026272,9913.ENSBTAP00000033320,9913.ENSBTAP00000034498,9913.ENSBTAP00000034542,9913.ENSBTAP00000043064,9913.ENSBTAP00000044006,9913.ENSBTAP00000053267,9913.ENSBTAP00000057473,9913.ENSBTAP00000057494,9913.ENSBTAP00000062602,9913.ENSBTAP00000062720,9913.ENSBTAP000…	EFNA1,MFGE8,HPSE,TIMP2,IGFBP7,ST14,C8B,CATHL1,COL18A1,CLSTN1,SCGB1D,CNTFR,CST3,LIPG,PAEP,SCGB2A2,ECM1,C1S,ALPL,LOC528040,HSP90AB1
GO Component	GO:0005615	Extracellular space	16	1465	0.63	0.00048	9913.ENSBTAP00000004272,9913.ENSBTAP00000007550,9913.ENSBTAP00000014476,9913.ENSBTAP00000025803,9913.ENSBTAP00000033320,9913.ENSBTAP00000034498,9913.ENSBTAP00000034542,9913.ENSBTAP00000044006,9913.ENSBTAP00000053267,9913.ENSBTAP00000057473,9913.ENSBTAP00000057494,9913.ENSBTAP00000062602,9913.ENSBTAP00000062720,9913.ENSBTAP00000063603,9913.ENSBTAP00000066104,9913.ENSBTAP00000067969	MFGE8,HPSE,TIMP2,IGFBP7,C8B,CATHL1,COL18A1,SCGB1D,CNTFR,CST3,LIPG,PAEP,SCGB2A2,ECM1,C1S,LOC528040
GO Component	GO:0015629	Actin cytoskeleton	8	431	0.86	0.0086	9913.ENSBTAP00000002691,9913.ENSBTAP00000028602,9913.ENSBTAP00000036739,9913.ENSBTAP00000054671,9913.ENSBTAP00000059239,9913.ENSBTAP00000065163,9913.ENSBTAP00000066211,9913.ENSBTAP00000067018	MARCKS,CFL1,ACTB,TNNI1,EZR,ACTN2,MYL2,MYL3
GO Component	GO:0005925	Focal adhesion	5	153	1.11	0.0226	9913.ENSBTAP00000017503,9913.ENSBTAP00000028602,9913.ENSBTAP00000036739,9913.ENSBTAP00000059239,9913.ENSBTAP00000065163	MSN,CFL1,ACTB,EZR,ACTN2
GO Component	GO:0031225	Anchored component of membrane	4	94	1.22	0.0336	9913.ENSBTAP00000004007,9913.ENSBTAP00000020086,9913.ENSBTAP00000063328,9913.ENSBTAP00000067523	EFNA1,VNN1,GFRA2,ALPL
KEGG	bta01200	Carbon metabolism	6	105	1.35	0.00013	9913.ENSBTAP00000004892,9913.ENSBTAP00000017416,9913.ENSBTAP00000026358,9913.ENSBTAP00000027348,9913.ENSBTAP00000062798,9913.ENSBTAP00000069808	TKT,ALDOC,TPI1,IDH1,GAPDH,MDH1
KEGG	bta01230	Biosynthesis of amino acids	5	67	1.46	0.00018	9913.ENSBTAP00000004892,9913.ENSBTAP00000017416,9913.ENSBTAP00000026358,9913.ENSBTAP00000027348,9913.ENSBTAP00000062798	TKT,ALDOC,TPI1,IDH1,GAPDH
KEGG	bta00010	Glycolysis / Gluconeogenesis	3	55	1.33	0.0488	9913.ENSBTAP00000017416,9913.ENSBTAP00000026358,9913.ENSBTAP00000062798	ALDOC,TPI1,GAPDH
UniProt Keywords	KW-0597	Phosphoprotein	22	2543	0.53	5.83e-05	9913.ENSBTAP00000002691,9913.ENSBTAP00000003305,9913.ENSBTAP00000004364,9913.ENSBTAP00000004892,9913.ENSBTAP00000010982,9913.ENSBTAP00000017503,9913.ENSBTAP00000017854,9913.ENSBTAP00000024107,9913.ENSBTAP00000026272,9913.ENSBTAP00000026358,9913.ENSBTAP00000027348,9913.ENSBTAP00000028602,9913.ENSBTAP00000054896,9913.ENSBTAP00000059239,9913.ENSBTAP00000062798,9913.ENSBTAP00000065163,9913.ENSBTAP000…	MARCKS,PTMA,HSP90B1,TKT,ATOX1,MSN,GLYCAM1,PEBP1,ST14,TPI1,IDH1,CFL1,MARCKSL1,EZR,GAPDH,ACTN2,MYL2,MYL3,ALPL,MDH1,HSP90AB1,YWHAE
UniProt Keywords	KW-0963	Cytoplasm	19	1903	0.59	5.83e-05	9913.ENSBTAP00000002691,9913.ENSBTAP00000003013,9913.ENSBTAP00000003355,9913.ENSBTAP00000008107,9913.ENSBTAP00000016242,9913.ENSBTAP00000017503,9913.ENSBTAP00000024107,9913.ENSBTAP00000026358,9913.ENSBTAP00000027348,9913.ENSBTAP00000028602,9913.ENSBTAP00000036739,9913.ENSBTAP00000054896,9913.ENSBTAP00000059239,9913.ENSBTAP00000062798,9913.ENSBTAP00000065163,9913.ENSBTAP00000066211,9913.ENSBTAP000…	MARCKS,HOPX,GLTP,PRDX4,TUBA1B,MSN,PEBP1,TPI1,IDH1,CFL1,ACTB,MARCKSL1,EZR,GAPDH,ACTN2,MYL2,MDH1,HSP90AB1,YWHAE
UniProt Keywords	KW-1015	Disulfide bond	17	1822	0.56	0.00032	9913.ENSBTAP00000004007,9913.ENSBTAP00000004272,9913.ENSBTAP00000004364,9913.ENSBTAP00000007550,9913.ENSBTAP00000008107,9913.ENSBTAP00000014476,9913.ENSBTAP00000024107,9913.ENSBTAP00000026272,9913.ENSBTAP00000033320,9913.ENSBTAP00000034498,9913.ENSBTAP00000034542,9913.ENSBTAP00000057473,9913.ENSBTAP00000057494,9913.ENSBTAP00000062602,9913.ENSBTAP00000066104,9913.ENSBTAP00000067523,9913.ENSBTAP000…	EFNA1,MFGE8,HSP90B1,HPSE,PRDX4,TIMP2,PEBP1,ST14,C8B,CATHL1,COL18A1,CST3,LIPG,PAEP,C1S,ALPL,LOC528040
UniProt Keywords	KW-0702	S-nitrosylation	4	35	1.65	0.00037	9913.ENSBTAP00000017503,9913.ENSBTAP00000059239,9913.ENSBTAP00000062798,9913.ENSBTAP00000072629	MSN,EZR,GAPDH,HSP90AB1
UniProt Keywords	KW-0007	Acetylation	15	1515	0.59	0.00038	9913.ENSBTAP00000003305,9913.ENSBTAP00000003355,9913.ENSBTAP00000004364,9913.ENSBTAP00000004892,9913.ENSBTAP00000010982,9913.ENSBTAP00000017503,9913.ENSBTAP00000026358,9913.ENSBTAP00000027348,9913.ENSBTAP00000028602,9913.ENSBTAP00000036739,9913.ENSBTAP00000059239,9913.ENSBTAP00000062798,9913.ENSBTAP00000069808,9913.ENSBTAP00000072629,9913.ENSBTAP00000073185	PTMA,GLTP,HSP90B1,TKT,ATOX1,MSN,TPI1,IDH1,CFL1,ACTB,EZR,GAPDH,MDH1,HSP90AB1,YWHAE
UniProt Keywords	KW-0325	Glycoprotein	13	1142	0.65	0.00038	9913.ENSBTAP00000004007,9913.ENSBTAP00000004272,9913.ENSBTAP00000004364,9913.ENSBTAP00000007550,9913.ENSBTAP00000017854,9913.ENSBTAP00000020086,9913.ENSBTAP00000025892,9913.ENSBTAP00000026272,9913.ENSBTAP00000044006,9913.ENSBTAP00000063328,9913.ENSBTAP00000066104,9913.ENSBTAP00000067523,9913.ENSBTAP00000072629	EFNA1,MFGE8,HSP90B1,HPSE,GLYCAM1,VNN1,SLC22A9,ST14,SCGB1D,GFRA2,C1S,ALPL,HSP90AB1
UniProt Keywords	KW-0336	GPI-anchor	4	41	1.58	0.00038	9913.ENSBTAP00000004007,9913.ENSBTAP00000020086,9913.ENSBTAP00000063328,9913.ENSBTAP00000067523	EFNA1,VNN1,GFRA2,ALPL
UniProt Keywords	KW-0732	Signal	22	3116	0.44	0.00038	9913.ENSBTAP00000004007,9913.ENSBTAP00000004272,9913.ENSBTAP00000004364,9913.ENSBTAP00000007550,9913.ENSBTAP00000008107,9913.ENSBTAP00000014476,9913.ENSBTAP00000017854,9913.ENSBTAP00000020086,9913.ENSBTAP00000025803,9913.ENSBTAP00000033320,9913.ENSBTAP00000034498,9913.ENSBTAP00000034542,9913.ENSBTAP00000044006,9913.ENSBTAP00000057473,9913.ENSBTAP00000057494,9913.ENSBTAP00000062602,9913.ENSBTAP000…	EFNA1,MFGE8,HSP90B1,HPSE,PRDX4,TIMP2,GLYCAM1,VNN1,IGFBP7,C8B,CATHL1,COL18A1,SCGB1D,CST3,LIPG,PAEP,SCGB2A2,GFRA2,ECM1,C1S,ALPL,LOC528040
UniProt Keywords	KW-0964	Secreted	11	844	0.71	0.0005	9913.ENSBTAP00000004007,9913.ENSBTAP00000004272,9913.ENSBTAP00000007550,9913.ENSBTAP00000014476,9913.ENSBTAP00000034498,9913.ENSBTAP00000044006,9913.ENSBTAP00000057473,9913.ENSBTAP00000057494,9913.ENSBTAP00000062602,9913.ENSBTAP00000067969,9913.ENSBTAP00000072629	EFNA1,MFGE8,HPSE,TIMP2,CATHL1,SCGB1D,CST3,LIPG,PAEP,LOC528040,HSP90AB1
UniProt Keywords	KW-0832	Ubl conjugation	10	720	0.73	0.0007	9913.ENSBTAP00000003305,9913.ENSBTAP00000004892,9913.ENSBTAP00000026358,9913.ENSBTAP00000028602,9913.ENSBTAP00000036739,9913.ENSBTAP00000062798,9913.ENSBTAP00000065163,9913.ENSBTAP00000069808,9913.ENSBTAP00000072629,9913.ENSBTAP00000073185	PTMA,TKT,TPI1,CFL1,ACTB,GAPDH,ACTN2,MDH1,HSP90AB1,YWHAE
UniProt Keywords	KW-0488	Methylation	7	310	0.95	0.00071	9913.ENSBTAP00000026358,9913.ENSBTAP00000036739,9913.ENSBTAP00000062798,9913.ENSBTAP00000066211,9913.ENSBTAP00000067018,9913.ENSBTAP00000069808,9913.ENSBTAP00000072629	TPI1,ACTB,GAPDH,MYL2,MYL3,MDH1,HSP90AB1
UniProt Keywords	KW-0324	Glycolysis	3	26	1.65	0.0023	9913.ENSBTAP00000017416,9913.ENSBTAP00000026358,9913.ENSBTAP00000062798	ALDOC,TPI1,GAPDH
UniProt Keywords	KW-0106	Calcium	8	533	0.77	0.0025	9913.ENSBTAP00000004364,9913.ENSBTAP00000004892,9913.ENSBTAP00000007550,9913.ENSBTAP00000049731,9913.ENSBTAP00000057494,9913.ENSBTAP00000065163,9913.ENSBTAP00000066104,9913.ENSBTAP00000066211	HSP90B1,TKT,HPSE,CALM,LIPG,ACTN2,C1S,MYL2
UniProt Keywords	KW-0206	Cytoskeleton	7	441	0.79	0.005	9913.ENSBTAP00000016242,9913.ENSBTAP00000017503,9913.ENSBTAP00000028602,9913.ENSBTAP00000036739,9913.ENSBTAP00000054896,9913.ENSBTAP00000059239,9913.ENSBTAP00000062798	TUBA1B,MSN,CFL1,ACTB,MARCKSL1,EZR,GAPDH
UniProt Keywords	KW-0449	Lipoprotein	6	314	0.87	0.0054	9913.ENSBTAP00000002691,9913.ENSBTAP00000004007,9913.ENSBTAP00000020086,9913.ENSBTAP00000054896,9913.ENSBTAP00000063328,9913.ENSBTAP00000067523	MARCKS,EFNA1,VNN1,MARCKSL1,GFRA2,ALPL
UniProt Keywords	KW-0646	Protease inhibitor	3	49	1.38	0.01	9913.ENSBTAP00000014476,9913.ENSBTAP00000024107,9913.ENSBTAP00000057473	TIMP2,PEBP1,CST3
UniProt Keywords	KW-0009	Actin-binding	4	150	1.02	0.0191	9913.ENSBTAP00000002691,9913.ENSBTAP00000028602,9913.ENSBTAP00000054896,9913.ENSBTAP00000065163	MARCKS,CFL1,MARCKSL1,ACTN2
UniProt Keywords	KW-0816	Tricarboxylic acid cycle	2	21	1.57	0.0435	9913.ENSBTAP00000027348,9913.ENSBTAP00000069808	IDH1,MDH1

[truncated: 7 more sheets: 10.STRING for LSCC-L T0, 11.STRING for LSCC-C TF, 12.STRING for LSCC-L TF, 13.STRING for HSCC-C T0, 14.STRING for HSCC-L T0, 15.STRING for HSCC-C TF, 16.STRING for HSCC-L TF]
